# Supplementary material for: Comparative Study of the Potential Cell-Penetrating Peptide ∆M4 on Apoptosis Cell Signaling in A375 and A431 Cancer Cell Lines
Source: Pharmaceutics. 2024 Jun 7;16(6):775. doi: 10.3390/pharmaceutics16060775 (PMC11207241; doi:10.3390/pharmaceutics16060775)
Supplement: Supplementary file 1 [file pharmaceutics-16-00775-s001.zip]

Archive with 1 entries (1 files):
- pharmaceutics-3021017-supplementary.pdf
